# Supplementary material for: Sodium Tungstate Promotes Neurite Outgrowth and Confers Neuroprotection in Neuro2a and SH-SY5Y Cells
Source: Int J Mol Sci. 2024 Aug 23;25(17):9150. doi: 10.3390/ijms25179150 (PMC11394838; doi:10.3390/ijms25179150)
Supplement: Supplementary file 1 [file ijms-25-09150-s001.zip]

Archive with 1 entries (1 files):
- ijms-3127110-supplementary.pdf
